# Supplementary material for: Serum protein electrophoresis in healthy and injured southern white rhinoceros (Ceratotherium simum simum)
Source: PLoS One. 2018 Jul 25;13(7):e0200347. doi: 10.1371/journal.pone.0200347 (PMC6059428; doi:10.1371/journal.pone.0200347)
Supplement: S1 Table — Raw SPE data and clinical information for healthy and injured rhinoceros. (XLSX) [file pone.0200347.s002.xlsx]

## Sheet: Reference population
Healthy white rhinoceros			Concentration g/L										Proportion %
Sample number	Life stage	Sex	Total serum protein	Albumin	α1a	α1b	α2	β1	β2	γ	Total globulins	A/G	Albumin	α1a	α1b	α2	β1	β2	γ	Total globulins
1	Adult	Female	76.5	18	1.8	1.8	18.6	5.2	14.7	16.9	59	0.305085	23.3	2.4	2.4	24.2	6.7	19.1	21.9	76.7
2	Adult	Female	81.6	12.5	1.6	1.7	19.4	8.1	16.6	22.1	69.5	0.179856	15.4	1.9	2.1	23.6	9.9	20.2	26.9	84.6
3	Adult	Female	91.2	14.9	1.6	2	26.8	13	19.7	13	76.1	0.195795	16.3	1.8	2.2	29.5	14.3	21.6	14.3	83.7
4	Adult	Male	88.1	20.4538	2.6	2.97692	18.4615	8.33846	20.3846	14.7846	67.5462	0.302813	23.2615	2.96923	3.38462	20.9769	9.46154	23.1538	16.7923	76.7385
5	Adult	Male	99	15.5	1.8	2.3	23.5	6.6	27.5	21.8	83.5	0.185629	15.7	1.8	2.3	23.7	6.7	27.8	22	84.3
6	Adult	Female	92.9	9	1.9	2	23	12.6	31.4	13.1	84	0.107143	9.7	2	2.1	24.7	13.6	33.8	14.1	90.3
7	Young Adult	Female	84	10.4	1.8	2.6	24.2	9.4	15.3	20.3	73.6	0.141304	12.4	2.1	3.1	28.8	11.2	18.2	24.2	87.6
8	Adult	Female	81.1	14.8	1.8	2.7	22	13.4	15.8	10.5	66.2	0.223565	18.3	2.2	3.3	27.2	16.5	19.5	13	81.7
9	Adult	Female	78.8	18.2	2.4	2.5	16.4	7.4	20.4	11.7	60.8	0.299342	23	3.1	3.2	20.7	9.4	25.8	14.8	77
10	Adult	Male	84.8	24.7	2.4	3.1	18.8	7.4	16.7	11.9	60.3	0.409619	29.2	2.8	3.6	22.1	8.7	19.6	14	70.8
11	Young Adult	Male	90.8	22	2.8	3.1	20.9	9.4	13.1	19.7	69	0.318841	24.3	3.1	3.4	23	10.3	14.4	21.6	75.8
12	Adult	Female	83	17.3	3	2.3	19.3	12.7	16	12.4	65.7	0.263318	20.8	3.6	2.8	23.3	15.3	19.3	14.9	79.2
13	Adult	Female	80.9	14.1	2.5	2.2	23.8	13.7	13.4	11.3	66.9	0.210762	17.5	3.1	2.7	29.4	16.9	16.5	13.9	82.5
14	Adult	Male	92.5	18.8	2.25	2.95	24.65	17.95	12.1	14.3	74.2	0.253369	20.2	2.45	3.15	26.5	19.35	13	15.35	79.8
15	Adult	Female	85	15.6	2	2.2	22.7	17.3	14.1	11.1	69.4	0.224784	18.4	2.4	2.6	26.7	20.3	16.6	13	81.6
16	Adult	Female	86.4	15.55	2.55	2.75	19.85	10.95	18.85	15.5	70.45	0.220724	18.1	2.95	3.2	23.1	12.75	21.9	18	81.9
17	Adult	Female	90	18.8	2.8	2.5	18.35	11.45	19.8	16.3	71.2	0.264045	20.95	3.1	2.8	20.35	12.7	22	18.1	79.05
18	Adult	Female	92.7	18.85	2.6	2.75	22.2	16.1	11.75	18.75	74.15	0.254214	20.35	2.8	2.95	23.85	17.3	15.15	20.15	82.2
19	Adult	Female	87.5	14.25	2.55	2.4	25.5	15.6	15.5	12.2	73.75	0.19322	16.25	2.9	2.7	28.95	17.75	17.6	13.85	83.75
20	Adult	Female	90.9	18.65	2.65	2.55	20.6	15.3	16.7	14.55	72.35	0.257775	20.4	2.95	2.8	22.65	16.8	18.4	16	79.6
21	Adult	Female	84.1	20.8	2.5	2.45	18.65	10.55	14.1	14.95	63.2	0.329114	24.75	2.95	2.9	22.25	12.55	16.8	17.8	75.25
22	Young Adult	Male	75.4	9.1	2.2	2	18.2	10.3	17.3	15.9	65.9	0.138088	12.3	2.9	2.6	24.2	13.7	23.1	21.2	87.7
23	Adult	Female	93	23.3	2.3	2.9	20.6	13.8	13.5	16.6	69.7	0.33429	25.2	2.5	3.1	22.1	14.8	14.5	17.8	74.8
24	Adult	Female	90.8	21	2.2	3.1	22.9	14	15.6	12.2	70	0.3	23.1	2.4	3.4	25.2	15.4	17.1	13.4	76.9
25	Adult	Female	85.6	22.5	2.5	3.3	17.7	10	15.6	14.4	63.5	0.354331	26.3	2.9	3.8	20.6	11.6	18.1	16.7	73.7
26	Adult	Female	86.8	20.5	2.5	2.4	22.6	10.7	13.7	14.6	66.5	0.308271	23.5	2.9	2.8	26	12.3	15.7	16.8	76.5
27	Young Adult	Male	77.4	15.8	1.8	1.8	19.5	11.6	14.5	12	61.2	0.25817	20.4	2.4	2.4	25.3	15.1	18.8	15.6	79.6
28	Young Adult	Male	85.5	17.6	2.4	1.7	16.9	11	21	15.4	68.4	0.25731	20.5	2.8	2	19.6	12.8	24.4	17.9	79.5
29	Young Adult	Male	93.5	19.6	2.5	2.4	23	13.9	13.5	19.1	74.4	0.263441	20.7	2.7	2.6	24.5	14.8	14.4	20.3	79.3
30	Adult	Male	85.9	15.1	3	2.6	21.4	13.4	17.5	13	70.9	0.212976	17.6	3.5	3	24.9	15.6	20.3	15.1	82.4
31	Adult	Male	84.8	16.7	2.4	2.7	20.3	11.3	15.8	15.8	68.3	0.24451	19.6	2.8	3.2	23.9	18.6	18.6	14.1	81.2
32	Young Adult	Male	82.2	10.5	1.9	2.4	21.9	12.7	19.2	13.4	71.5	0.146853	12.9	2.3	2.9	26.7	15.5	23.4	16.3	87.1
33	Adult	Male	91.3	12.9	1.9	2	22.2	13.4	23.9	14.7	78.1	0.165173	14.2	2.1	2.2	24.4	14.7	26.3	16.1	85.8
34	Adult	Male	91.1	14.1	2.2	2.4	20.4	11.4	20.9	19.6	76.9	0.183355	15.6	2.4	2.6	22.4	12.5	23	21.5	84.4
35	Young Adult	Male	94.3	21.2	3	3	23	13.3	12.9	17.6	72.8	0.291209	22.5	3.2	3.2	24.5	14.2	13.7	18.7	77.5
36	Young Adult	Male	93.4	18.9	2.9	3.4	20.6	13.8	18.1	15.3	74.1	0.255061	20.2	3.1	3.7	22.2	14.8	19.5	16.5	79.8
37	Young Adult	Female	93.1	17.8	2.8	3.2	22.7	13.5	16.7	16.3	75.2	0.236702	19.2	3	3.4	24.4	14.5	18	17.5	80.8
38	Young Adult	Female	92.9	15.3	3.2	3	24.5	14.1	16.7	16.2	77.7	0.196911	16.5	3.4	3.2	26.3	15.2	18	17.4	83.5
39	Young Adult	Male	111.1	21.6	3	2.8	27.9	16.7	19.4	19.6	89.4	0.241611	19.5	2.7	2.5	25.1	15	17.5	17.7	80.5
40	Adult	Male	110.8	21.7	2.7	2.7	21.8	14.2	24	23.9	89.3	0.243001	19.7	2.4	2.4	19.6	12.8	21.6	15.1	73.9
41	Adult	Male	95.5	19.3	2.3	2.3	23.5	15.4	16.5	16.7	76.7	0.25163	20.1	2.4	2.4	24.5	16	17.2	17.4	79.9
42	Young Adult	Male	92.7	21.3	2.8	2.9	24.2	12.4	11.9	17.5	71.7	0.297071	23	3	3.1	26	13.3	12.8	18.8	77
43	Young Adult	Male	87.3	22.3	2.6	3.1	19.3	10.2	17.4	12.1	64.7	0.344668	25.6	3	3.6	22.2	11.7	20	13.9	74.4
44	Young Adult	Male	95.9	20.7	2	3.6	25.2	15	16.7	12.8	75.3	0.2749	21.6	2.1	3.8	26.2	15.6	17.4	13.3	78.4
45	Adult	Male	86.9	20.5	2.2	3	20	13	16	12.3	66.5	0.308271	23.7	2.5	3.4	23	14.9	18.4	14.1	76.3
6	Young Adult	Female	97.1	22.5	3	3.2	18.7	8.7	23.9	17	74.5	0.302013	23.2	3.1	3.3	19.3	9	24.6	17.5	76.8
47	Young Adult	Female	92.1	20.5	2.8	2.9	21.7	14.5	11.8	17.8	71.5	0.286713	22.4	3	3.1	23.6	15.8	12.8	19.3	77.6
48	Adult	Female	91.9	23.4	2.9	2.7	20.4	12.3	14.2	16.1	68.6	0.341108	25.4	3.2	2.9	22.2	13.4	15.4	17.5	74.6
49	Young Adult	Male	97.1	27.4	2.6	2.3	21.7	10.3	19.4	13.3	69.6	0.393678	28.2	2.7	2.4	22.4	10.6	20	13.7	71.8
50	Young Adult	Male	89.7	30.2	2.5	3.2	20.3	7.2	10.8	15.8	59.8	0.505017	33.7	2.8	3.5	22.5	8	12	17.5	66.3	Outlier

## Sheet: Injured rhinoceros
Injured white rhinoceros						Concentration g/L										Proportion %
Sample number	Life stage	Sex	Origin	Clinical Findings	Acute or chronic injury	Total serum protein	Albumin	α1a	α1b	α2	β1	β2	γ	Total globulins	A/G	Albumin	α1a	α1b	α2	β1	β2	γ	Total globulins
53	Adult	Female	KNP	Reported as injured.	Chronic	92	7.3	1.4	1.5	14.9	9.5	40.8	16.6	84.7	0.0861865	8.1	1.5	1.6	16.2	10.3	44.3	18	91.9
54	Adult	Male	KNP	Bullet wounds to left shoulder, right hind limb, upper chest; damaged eye.	Acute	77.9	13.75	2.15	1.9	18.75	8.1	18.3	15.05	64.25	0.214008	17.7	2.75	2.4	24.1	10.4	23.4	19.25	82.3
55	Adult	Male	KNP	Extensive fight wounds.	Chronic	82.1	8.5	1.3	1.4	9.8	8	36	17	73.5	0.115646	10.4	1.6	1.7	12	9.7	43.9	20.7	89.6
56	Adult	Male	KNP	Poached. Broken scapula and neck wound.	Unknown	78.1	18	1.95	2.25	16.85	10.25	18.1	10.6	60	0.3	23.2	2.45	2.85	21.6	13.1	23.2	13.6	76.8
57	Sub-adult	Male	KNP	Bullet wound to the scapula with dorsal projection.	Chronic	97.8	15.85	2.45	2.55	22.15	12.6	21.25	21.15	82.15	0.19294	16.1	2.5	2.65	22.6	12.9	21.65	21.6	83.9
58	Sub-adult	Male	KNP	Bullet wound right carpus.	Chronic	86.7	14.5	1.75	2.5	22.35	16.15	13.6	16.15	72.5	0.2	16.65	2	2.9	25.7	18.55	15.65	18.55	83.35
59	Calf	Male	KNP	Poached.	Unknown	80.1	17.55	1.85	2.55	15.35	5.4	21.9	15.4	62.45	0.281025	22.05	2.3	3.2	19.15	6.7	27.35	19.25	77.95
60	Adult	Male	KNP	Wounded.	Chronic	83.4	12.2	2.6	1.6	13.7	9.9	18.3	24.7	70.8	0.172316	14.8	3.1	1.9	16.5	11.9	22.1	29.7	85.2
61	Adult	Male	KNP	Bullet wound nuchal crest, abscess left dorsal scapula.	Chronic	87.7	16.05	2.1	2.25	17.95	5.75	21	22.9	71.95	0.223072	18.25	2.4	2.55	20.4	6.55	23.85	26	81.75
62	Adult	Male	KNP	Bullet wound to right forelimb, fractured phalanges 4.	Acute	85.6	18.9	2.5	2.3	20.75	12.1	10.35	19.1	67.1	0.281669	22.05	2.85	2.7	24.1	14.05	12.05	22.2	77.95
63	Calf	Male	KNP	Wounded.	Chronic	73.7	18.55	2.3	2.55	15.95	5.25	9.95	19.45	55.45	0.334536	25.1	3.1	3.5	21.5	7.05	13.45	26.3	74.9
64	Adult	Male	KNP	Fight wounds.	Chronic	53.1	9.25	1.2	1.25	11.7	5.4	7.05	17.15	43.75	0.211429	17.4	2.25	2.3	22.05	10.25	13.35	32.4	82.6
65	Adult	Male	KNP	Poached, wound to leg.	Chronic	85.4	16.2	2.75	2.6	14.9	9.7	18.5	20.35	68.8	0.235465	19.2	3.2	3.05	17.5	11.4	21.75	23.9	80.8
66	Adult	Male	KNP	Bullet wound left forelimb.	Acute	90.3	12.6	1.85	2.2	22.8	12.2	23.4	14.95	77.4	0.162791	14.1	2.05	2.4	25.3	13.55	26	16.6	85.9
67	Adult	Male	KNP	Bullet wound.	Chronic	84.9	15.1	2.35	2.55	17.7	9.25	21.3	16.75	69.9	0.216023	17.8	2.75	3	20.85	10.9	25.05	19.65	82.2
68	Adult	Female	KNP	Bullet wound.	Chronic	80.1	12.15	1.9	2.15	17.4	15.45	19.85	11.1	67.85	0.179071	15.15	2.4	2.7	21.75	19.35	24.8	13.85	84.85
69	Adult	Female	KNP	Bullet wounds both forelimbs.	Chronic	79.6	13.65	2.35	2.4	16.75	6.45	20.95	17.45	66.35	0.205727	17.1	2.9	3	20.95	8.1	26.15	21.8	82.9
70	Adult	Male	KNP	Bullet wound left forelimb.	Acute	85.3	13.9	1.9	1.8	21.05	16.85	15.55	13.95	71.1	0.195499	16.25	2.25	2.15	24.8	19.8	18.3	16.45	83.75
71	Adult	Male	KNP	Bullet wound left hindlimb.	Chronic	56.3	7.2	1.2	1	11.5	6.8	16.7	11.6	48.8	0.147541	12.8	2.1	1.8	20.5	12.2	29.9	20.7	87.2
72	Adult	Male	KNP	Bullet wound right shoulder.	Chronic	59.7	14.8	2.2	1.7	11.9	8	9.5	11.9	45.2	0.327434	24.7	3.6	2.9	19.8	13.3	15.8	19.9	75.3
73	Adult	Female	External: Gauteng, SA	Bullet wound dorsal cervical vertebra. Severe deep machete wound right dorsal thoracic and lumbar area. Mild right hindlimb lameness.	Acute	74.8	17.4	2	2	16.1	8	12.4	17.1	57.6	0.302083	23.2	2.6	2.7	21.5	10.7	16.5	22.8	76.8
74	Adult	Female	Limpopo, SA	Bullet wound to limb with fracture. Attempt to repair surgically, but died on recovery from anesthesia. Post-mortem revealed severe pulmonary edema and congestion.	Acute	75.3	17.5	2	2	14.8	8.1	19.4	11.2	57.5	0.304348	23.4	2.7	2.6	19.7	10.8	25.9	14.9	76.6
75	Adult	Male	Limpopo, SA	Bullet wounds to area of the nuchal ligament/dorsal spinous processes of the cervical vertebrae.	Acute	97.2	5.95	1.95	2.3	9.1	7.65	33.25	36.8	91.05	0.0653487	6.05	2.05	2.4	9.35	7.9	34.3	37.95	93.95
76	Adult	Female	Eastern Cape, SA	Severe facial wounds, horn and most of maxilla removed, sinuses exposed.	Acute	82.4	18.4	2.55	1.75	17.75	8.15	16.9	16.7	63.8	0.288401	22.1	3.1	2.15	21.65	9.95	20.65	20.4	77.9
77	Adult	Female	KNP	Fight wound to left axilla.	Chronic	72.4	10.5	1.3	2	20.7	12.9	14.4	10.2	61.5	0.170732	14.6	1.8	2.8	28.8	17.9	20	14.1	85.4
78	Adult	Female	KNP	Bullet wound.	Chronic	67.1	8.4	1.1	1.7	18.6	9.2	14.5	13.5	58.6	0.143345	12.7	1.6	2.5	27.7	13.7	21.7	20.1	87.3
79	Adult	Female	KNP	Front horn missing, fistula exposing nasal cavity.	Chronic	76.1	10.65	2.05	1.9	19.9	14.5	17.6	10.9	66.85	0.159312	13.85	2.6	2.4	25.7	18.6	22.8	14.05	86.15
80	Calf (2 months)	Female	OVAH	Sample taken 24 hours post laparotomy and enterotomy to correct sand impaction and colon displacement. Calf was showing clinical signs of aspiration pneumonia and hematochezia at the time of sampling. Was euthanized 4 days later, post-mortem revealed septicemia.	Acute	47.7	15.2	1.5	1.65	11.15	4.85	7.9	5.75	32.8	0.463415	31.65	3.15	3.45	23.3	10.05	16.4	12	68.35
81	Calf (1 year)	Female	OVAH	Necrotic and maggot-infested wounds around tail head, flank and shoulder. This sample taken 48 hours after cleaning and debridement.	Acute	26.5	7.6	1.2	1.25	6.05	3.6	4.45	2.85	19.4	0.391753	28.25	4.45	4.5	22.3	13.35	16.5	10.65	71.75
82				Second sample 18 hours after previous one. Clinical signs of aspiration pneumonia, collapsed and died.		22.4	7.1	1	0.9	5	2.65	3.2	2.15	14.9	0.47651	32.45	4.55	4.1	22.6	11.95	14.6	9.75	67.55
83	Calf (3 months)	Female	OVAH	Sample taken 72 hours after laparotomy to correct gastric and colon impaction and small intestinal volvulus. Recovering well from surgery.	Acute	64.2	20.1	1.95	2.65	15.25	4.85	9.3	9.9	43.9	0.457859	31.55	3	4.1	23.85	7.55	14.5	15.45	68.45
84				Second sample 72 hours after previous one. At this time was showing mild colic after feeding which resolved with an enema. Improved and discharged 3 days later		62.7	19.6	1.35	2.6	16	4	8.2	11.25	43.4	0.451613	31.2	2.15	4.1	25.45	6.3	13	17.8	68.8
KNP = Kruger National Par
OVAH = Onderstepoort Veterinary Academic Hospital
