# Supplementary material for: Serum protein electrophoresis in healthy and injured southern white rhinoceros (Ceratotherium simum simum)
Source: PLoS One. 2018 Jul 25;13(7):e0200347. doi: 10.1371/journal.pone.0200347 (PMC6059428; doi:10.1371/journal.pone.0200347)
Supplement: S2 Table — Detailed information for the proteins identified in the alpha1b and alpha2 bands. (XLSX) [file pone.0200347.s003.xlsx]

## Sheet: Sheet1
Biological sample name	Protein name and species of origin (OS)	Protein accession numbers	Protein identification probability	Exclusive unique peptide count	Exclusive unique spectrum count	Exclusive spectrum count	Percentage of total spectra
alpha1b	sp|K1C9_HUMAN|	sp|K1C9_HUMAN|	1	19	33	97	0.0156
alpha1b	tr|F6UN85|F6UN85_HORSE Carboxylic ester hydrolase OS=Equus caballus	F6UN85_HORSE,F6VXP7_HORSE	1	2	2	3	0.000484
alpha1b	tr|F7BXV9_REVERSED|F7BXV9_REVERSED_HORSE Uncharacterized protein OS=Equus caballus	F7BXV9_REVERSED_HORSE	0.998	2	2	12	0.00194
alpha1b	tr|F6XWM5|F6XWM5_HORSE Haptoglobin OS=Equus caballus	F6XWM5_HORSE	1	2	2	10	0.00161
alpha1b	tr|F7CAB8|F7CAB8_HORSE Uncharacterized protein OS=Equus caballus	F7CAB8_HORSE	0.999	2	2	2	0.000323
alpha1b	tr|F7BRA4|F7BRA4_HORSE Proteasome subunit alpha type OS=Equus caballus	F7BRA4_HORSE,K9K3F3_HORSE	1	2	2	2	0.000323
alpha1b	sp|P60708|ACTB_HORSE Actin, cytoplasmic 1 OS=Equus caballus	ACTB_HORSE,F6T3Y8_HORSE,F7AAK7_HORSE	1	3	4	5	0.000806
alpha1b	sp|P02066|HBB_CERSI Hemoglobin subunit beta OS=Ceratotherium simum	HBB_CERSI	1	6	9	17	0.00274
alpha1b	tr|F6X449|F6X449_HORSE Uncharacterized protein OS=Equus caballus	F6X449_HORSE	0.954	1	1	1	0.000161
alpha1b	sp|ANT3_HUMAN|	sp|ANT3_HUMAN|	0.493	1	1	1	0.000161
alpha1b	tr|F7ATL5|F7ATL5_HORSE Uncharacterized protein OS=Equus caballus	F7ATL5_HORSE	1	5	5	13	0.0021
alpha1b	tr|F6VJR6|F6VJR6_HORSE Alpha-1B-glycoprotein OS=Equus caballus	F6VJR6_HORSE	1	4	4	35	0.00564
alpha1b	tr|F7AGY4|F7AGY4_HORSE Uncharacterized protein OS=Equus caballus	F7AGY4_HORSE,F7D281_HORSE	1	8	10	17	0.00274
alpha1b	sp|P01963|HBA_CERSI Hemoglobin subunit alpha OS=Ceratotherium simum	HBA_CERSI	1	4	5	10	0.00161
alpha1b	sp|K22E_HUMAN|	sp|K22E_HUMAN|	1	9	10	20	0.00323
alpha1b	tr|F7CYR1|F7CYR1_HORSE Uncharacterized protein OS=Equus caballus	F7CYR1_HORSE	0.999	2	2	2	0.000323
alpha1b	tr|F6YV40|F6YV40_HORSE Glyceraldehyde-3-phosphate dehydrogenase OS=Equus caballus	F6YV40_HORSE,O77693_HORSE,Q0QET0_HORSE,Q0QET1_DICBI,Q0QET2_CERSI,Q9TUX5_HORSE	1	2	2	5	0.000806
alpha1b	tr|F6XSF7|F6XSF7_HORSE Uncharacterized protein OS=Equus caballus	F6XSF7_HORSE	0.717	1	1	1	0.000161
alpha1b	tr|F6W4R2|F6W4R2_HORSE Angiotensinogen OS=Equus caballus	F6W4R2_HORSE	1	8	9	15	0.00242
alpha1b	tr|F6XM13|F6XM13_HORSE Uncharacterized protein OS=Equus caballus	F6XM13_HORSE	0.809	1	1	1	0.000161
alpha1b	tr|F6REX3|F6REX3_HORSE Uncharacterized protein OS=Equus caballus	F6REX3_HORSE	1	9	13	28	0.00452
alpha1b	tr|F6T0P6|F6T0P6_HORSE Vitamin D binding protein OS=Equus caballus	F6T0P6_HORSE	1	3	4	13	0.0021
alpha1b	tr|F7C6T2|F7C6T2_HORSE Adenosylhomocysteinase OS=Equus caballus	F7C6T2_HORSE	1	5	5	7	0.00113
alpha1b	tr|F6R942|F6R942_HORSE Alpha-2 macroglobulin OS=Equus caballus	F6R942_HORSE,F6RI47_HORSE	1	16	17	48	0.00774
alpha1b	tr|F6ZEH8|F6ZEH8_HORSE Serotransferrin OS=Equus caballus	F6ZEH8_HORSE,TRFE_HORSE	1	4	4	4	0.000645
alpha1b	sp|K1C10_HUMAN|	sp|K1C10_HUMAN|	1	20	29	72	0.0116
alpha1b	tr|Q30485|Q30485_HORSE MHC class I heavy chain OS=Equus caballus	Q30485_HORSE	0.994	1	1	1	0.000161
alpha1b	tr|F6V881|F6V881_HORSE Uncharacterized protein OS=Equus caballus	F6V881_HORSE	1	2	2	7	0.00113
alpha1b	tr|F7A8N4|F7A8N4_HORSE Uncharacterized protein OS=Equus caballus	F7A8N4_HORSE	1	2	2	2	0.000323
alpha1b	tr|F7BLE3|F7BLE3_HORSE Uncharacterized protein OS=Equus caballus	F7BLE3_HORSE	0.997	2	2	3	0.000484
alpha1b	tr|F6W7V0|F6W7V0_HORSE Uncharacterized protein OS=Equus caballus	F6W7V0_HORSE	1	3	5	6	0.000968
alpha1b	tr|F6UP52|F6UP52_HORSE Uncharacterized protein OS=Equus caballus	F6UP52_HORSE	1	6	6	10	0.00161
alpha1b	sp|TRYP_PIG|	sp|TRYP_PIG|	1	7	10	100	0.0161
alpha1b	tr|F7ANR3|F7ANR3_HORSE Proteasome subunit alpha type OS=Equus caballus	F7ANR3_HORSE	1	2	3	3	0.000484
alpha1b	tr|F7CZW9|F7CZW9_HORSE Uncharacterized protein OS=Equus caballus	F7CZW9_HORSE	0.606	1	1	1	0.000161
alpha1b	tr|F6R3F4|F6R3F4_HORSE Uncharacterized protein OS=Equus caballus	F6R3F4_HORSE	0.913	1	1	2	0.000323
alpha1b	tr|F6QAD8|F6QAD8_HORSE Uncharacterized protein OS=Equus caballus	F6QAD8_HORSE,F6R6K3_HORSE,F6R7S3_HORSE	1	11	15	38	0.00613
alpha1b	sp|K2C1_HUMAN|	sp|K2C1_HUMAN|	1	24	34	109	0.0176
alpha1b	sp|Q29482|CLUS_HORSE Clusterin OS=Equus caballus	CLUS_HORSE	1	3	4	4	0.000645
alpha1b	tr|F7C0D9|F7C0D9_HORSE Uncharacterized protein OS=Equus caballus	F7C0D9_HORSE,F7C0Z0_HORSE	1	5	7	33	0.00532
alpha1b	tr|B3IVM0|B3IVM0_HORSE Pyruvate kinase OS=Equus caballus	B3IVM0_HORSE,B3IVM1_HORSE,F6W3M5_HORSE	0.991	2	2	2	0.000323
alpha1b	tr|F7CTJ3|F7CTJ3_HORSE Inter-alpha-trypsin inhibitor heavy chain 2 OS=Equus caballus	F7CTJ3_HORSE,F7DAF6_HORSE,F7DL17_HORSE	1	5	6	14	0.00226
alpha1b	tr|F7BTW7|F7BTW7_HORSE Uncharacterized protein OS=Equus caballus	F7BTW7_HORSE,F7CJG3_HORSE,F7E454_HORSE	1	8	11	22	0.00355
alpha1b	tr|F6R1X9|F6R1X9_HORSE Uncharacterized protein OS=Equus caballus	F6R1X9_HORSE,F7CW82_HORSE,F7CZ92_HORSE	1	8	10	19	0.00306
alpha1b	tr|F6QX36|F6QX36_HORSE Uncharacterized protein OS=Equus caballus	F6QX36_HORSE	1	3	5	13	0.0021
alpha1b	tr|F7BM31|F7BM31_HORSE Uncharacterized protein OS=Equus caballus	F7BM31_HORSE	0.824	1	1	1	0.000161
alpha1b	tr|F6QME0|F6QME0_HORSE Uncharacterized protein OS=Equus caballus	F6QME0_HORSE	1	7	8	11	0.00177
alpha1b	tr|B5BV07|B5BV07_HORSE Alpha-1-antitrypsin OS=Equus caballus	B5BV07_HORSE	1	8	12	56	0.00903
alpha1b	tr|H9GZU9|H9GZU9_HORSE Uncharacterized protein OS=Equus caballus	H9GZU9_HORSE	1	4	4	6	0.000968
alpha1b	tr|F6PQ46|F6PQ46_HORSE Ceruloplasmin OS=Equus caballus	F6PQ46_HORSE	1	8	12	37	0.00597
alpha1b	sp|ALBU_HUMAN|	sp|ALBU_HUMAN|	1	3	4	10	0.00161
alpha2	sp|K1C9_HUMAN|	sp|K1C9_HUMAN|	1	23	37	68	0.0023
alpha2	sp|CO5_HUMAN|	sp|CO5_HUMAN|	1	3	3	6	0.000203
alpha2	tr|F6REX3|F6REX3_HORSE Uncharacterized protein OS=Equus caballus .	F6REX3_HORSE	1	10	18	51	0.00172
alpha2	sp|P02066|HBB_CERSI Hemoglobin subunit beta OS=Ceratotherium simum	HBB_CERSI	1	14	28	70	0.00236
alpha2	sp|P35747|ALBU_HORSE Serum albumin OS=Equus caballus	ALBU_HORSE,F7BAY6_HORSE	1	2	2	2	6.75e-05
alpha2	tr|F6X449|F6X449_HORSE Uncharacterized protein OS=Equus caballus	F6X449_HORSE	1	5	7	11	0.000371
alpha2	sp|ANT3_HUMAN|	sp|ANT3_HUMAN|	0.987	2	2	2	6.75e-05
alpha2	tr|F6ZSZ5|F6ZSZ5_HORSE Uncharacterized protein OS=Equus caballus	F6ZSZ5_HORSE,F6ZT22_HORSE,F6ZT60_HORSE	1	2	2	2	6.75e-05
alpha2	tr|F7ATL5|F7ATL5_HORSE Uncharacterized protein OS=Equus caballus	F7ATL5_HORSE	1	3	3	5	0.000169
alpha2	tr|F6W2Y1|F6W2Y1_HORSE Uncharacterized protein OS=Equus caballus	F6W2Y1_HORSE	1	3	3	6	0.000203
alpha2	tr|F6ZLR1|F6ZLR1_HORSE Uncharacterized protein OS=Equus caballus	F6ZLR1_HORSE	1	2	2	2	6.75e-05
alpha2	sp|P01963|HBA_CERSI Hemoglobin subunit alpha OS=Ceratotherium simum	HBA_CERSI	1	25	43	91	0.00307
alpha2	sp|K22E_HUMAN|	sp|K22E_HUMAN|	1	9	12	17	0.000574
alpha2	tr|F6XSF7|F6XSF7_HORSE Uncharacterized protein OS=Equus caballus	F6XSF7_HORSE	1	7	7	8	0.00027
alpha2	tr|F6XM13|F6XM13_HORSE Uncharacterized protein OS=Equus caballus	F6XM13_HORSE	1	2	3	6	0.000203
alpha2	tr|F7CN05|F7CN05_HORSE Fibronectin OS=Equus caballus	F7CN05_HORSE,F7CN11_HORSE,F7CS60_HORSE	1	37	57	92	0.00311
alpha2	sp|TRFE_HUMAN|	sp|TRFE_HUMAN|	1	9	19	51	0.00172
alpha2	tr|F7BLE3|F7BLE3_HORSE Uncharacterized protein OS=Equus caballus	F7BLE3_HORSE	1	5	13	29	0.000979
alpha2	tr|F7D8I6|F7D8I6_HORSE Uncharacterized protein OS=Equus caballus	F7D8I6_HORSE	1	3	3	3	0.000101
alpha2	tr|F7CAB8|F7CAB8_HORSE Alpha-2 glycoprotein OS=Equus caballus	F7CAB8_HORSE	1	3	4	7	0.000236
alpha2	tr|F6UEG9|F6UEG9_HORSE Uncharacterized protein OS=Equus caballus	F6UEG9_HORSE	1	2	3	5	0.000169
alpha2	tr|F7C6T2|F7C6T2_HORSE Adenosylhomocysteinase OS=Equus caballus	F7C6T2_HORSE	1	5	8	16	0.00054
alpha2	tr|F6ZEH8|F6ZEH8_HORSE Serotransferrin OS=Equus caballus	F6ZEH8_HORSE,TRFE_HORSE	1	23	35	139	0.00469
alpha2	tr|F7D7B5|F7D7B5_HORSE Uncharacterized protein OS=Equus caballus	F7D7B5_HORSE	1	5	9	11	0.000371
alpha2	sp|K2C1_HUMAN|	sp|K2C1_HUMAN|	1	29	42	111	0.00375
alpha2	sp|K1C10_HUMAN|	sp|K1C10_HUMAN|	1	18	27	53	0.00179
alpha2	tr|Q30485|Q30485_HORSE MHC class I heavy chain OS=Equus caballus	Q30485_HORSE	1	4	6	12	0.000405
alpha2	tr|F6V881|F6V881_HORSE Uncharacterized protein OS=Equus caballus	F6V881_HORSE	1	2	3	8	0.00027
alpha2	tr|F6W7V0|F6W7V0_HORSE Uncharacterized protein OS=Equus caballus	F6W7V0_HORSE	0.999	2	2	2	6.75e-05
alpha2	tr|F6YCW8|F6YCW8_HORSE Uncharacterized protein OS=Equus caballus	F6YCW8_HORSE,F6YE73_HORSE	1	27	31	44	0.00149
alpha2	sp|REF_HEVBR|	sp|REF_HEVBR|	1	5	5	5	0.000169
alpha2	tr|F6R942|F6R942_HORSE Uncharacterized protein OS=Equus caballus	F6R942_HORSE,F6RI47_HORSE	1	53	81	500	0.0169
alpha2	sp|TRYP_PIG|	sp|TRYP_PIG|	1	16	31	97	0.00327
alpha2	tr|F7CTJ3|F7CTJ3_HORSE Uncharacterized protein OS=Equus caballus	F7CTJ3_HORSE,F7DAF6_HORSE,F7DL17_HORSE	1	8	12	26	0.000878
alpha2	tr|F7CZW9|F7CZW9_HORSE Uncharacterized protein OS=Equus caballus	F7CZW9_HORSE	1	2	3	5	0.000169
alpha2	tr|F6RZ27|F6RZ27_HORSE Uncharacterized protein OS=Equus caballus	F6RZ27_HORSE	1	2	3	4	0.000135
alpha2	tr|F6R3F4|F6R3F4_HORSE Uncharacterized protein OS=Equus caballus	F6R3F4_HORSE	1	10	14	40	0.00135
alpha2	tr|F6XYL6|F6XYL6_HORSE Uncharacterized protein OS=Equus caballus	F6XYL6_HORSE	0.99	2	2	2	6.75e-05
alpha2	tr|H9GZQ9|H9GZQ9_HORSE Uncharacterized protein OS=Equus caballus	H9GZQ9_HORSE,Q95M34_HORSE	1	3	5	7	0.000236
alpha2	tr|F6QAD8|F6QAD8_HORSE Uncharacterized protein OS=Equus caballus	F6QAD8_HORSE,F6R6K3_HORSE,F6R7S3_HORSE	1	14	18	78	0.00263
alpha2	tr|H9GZT5|H9GZT5_HORSE Uncharacterized protein OS=Equus caballus	H9GZT5_HORSE	0.999	2	5	6	0.000203
alpha2	tr|F6WA57|F6WA57_HORSE Uncharacterized protein OS=Equus caballus	F6WA57_HORSE	1	5	5	5	0.000169
alpha2	tr|F7BFJ1|F7BFJ1_HORSE Prothrombin OS=Equus caballus	F7BFJ1_HORSE	1	2	6	10	0.000338
alpha2	sp|Q29482|CLUS_HORSE Clusterin OS=Equus caballus	CLUS_HORSE	1	2	3	4	0.000135
alpha2	tr|F7C0D9|F7C0D9_HORSE Kininogen 1 OS=Equus caballus	F7C0D9_HORSE,F7C0Z0_HORSE	1	2	2	5	0.000169
alpha2	tr|F6WQ44|F6WQ44_HORSE Sulfhydryl oxidase OS=Equus caballus	F6WQ44_HORSE,F6WR95_HORSE	1	2	2	2	6.75e-05
alpha2	tr|G5CW76|G5CW76_CERSI Apolipoprotein B (Fragment) OS=Ceratotherium simum	G5CW76_CERSI	1	8	12	16	0.00054
alpha2	tr|F6PQ46|F6PQ46_HORSE Uncharacterized protein OS=Equus caballus	F6PQ46_HORSE	1	5	6	8	0.00027
alpha2	tr|F6XWM5|F6XWM5_HORSE Haptoglobin OS=Equus caballus	F6XWM5_HORSE	1	5	5	15	0.000506
alpha2	tr|F7BTW7|F7BTW7_HORSE Uncharacterized protein OS=Equus caballus	F7BTW7_HORSE,F7CJG3_HORSE,F7E454_HORSE	1	25	40	87	0.00294
alpha2	tr|F6QX36|F6QX36_HORSE Uncharacterized protein OS=Equus caballus	F6QX36_HORSE	1	5	6	10	0.000338
alpha2	tr|F6YWX3|F6YWX3_HORSE Uncharacterized protein OS=Equus caballus	F6YWX3_HORSE	1	2	2	2	6.75e-05
alpha2	tr|F6X1I8|F6X1I8_HORSE Hemopexin OS=Equus caballus	F6X1I8_HORSE	0.999	2	2	2	6.75e-05
alpha2	tr|F7BM31|F7BM31_HORSE Uncharacterized protein OS=Equus caballus	F7BM31_HORSE	1	11	20	36	0.00122
alpha2	sp|P0DN36|APOA2_CERSI Apolipoprotein A-II OS=Ceratotherium simum	APOA2_CERSI	1	2	2	2	6.75e-05
alpha2	tr|F7CYR1|F7CYR1_HORSE Serpin family C member 1/ antithrombin III OS=Equus caballus	F7CYR1_HORSE	1	10	18	36	0.00122
alpha2	tr|B5BV07|B5BV07_HORSE Alpha-1-antitrypsin OS=Equus caballus	B5BV07_HORSE	0.945	1	1	1	3.38e-05
alpha2	tr|H9GZU9|H9GZU9_HORSE Uncharacterized protein OS=Equus caballus	H9GZU9_HORSE	1	15	21	131	0.00442
alpha2	tr|F6QYS3|F6QYS3_HORSE Uncharacterized protein OS=Equus caballus	F6QYS3_HORSE	1	3	3	6	0.000203
alpha2	tr|F7AGY4|F7AGY4_HORSE Uncharacterized protein OS=Equus caballus	F7AGY4_HORSE,F7D281_HORSE	1	4	5	8	0.00027
alpha2	tr|F6VME7|F6VME7_HORSE Uncharacterized protein OS=Equus caballus	F6VME7_HORSE	0.997	2	2	2	6.75e-05
alpha2	sp|ALBU_HUMAN|	sp|ALBU_HUMAN|	0.999	3	4	12	0.000405
alpha2	tr|F6Z5L1|F6Z5L1_HORSE Uncharacterized protein OS=Equus caballus	F6Z5L1_HORSE	1	3	4	6	0.000203
alpha2	tr|H9GZS9|H9GZS9_HORSE Uncharacterized protein OS=Equus caballus	H9GZS9_HORSE	1	4	5	6	0.000203
